# Supplementary material for: RNA sequencing-based transcriptome analysis of granulosa cells from follicular fluid: Genes involved in embryo quality during in vitro fertilization and embryo transfer
Source: PLoS One. 2023 Mar 1;18(3):e0280495. doi: 10.1371/journal.pone.0280495 (PMC9977003; doi:10.1371/journal.pone.0280495)
Supplement: S2 Table — (XLSX) [file pone.0280495.s002.xlsx]

## Sheet: Sheet1
GeneId	GeneAcc	GeneName	Desc
TBIG042495	ENSG00000211897	IGHG3	immunoglobulin heavy constant gamma 3 (G3m marker) [Source:HGNC Symbol;Acc:HGNC:5527]
TBIG055581	ENSG00000142405	NLRP12	NLR family pyrin domain containing 12 [Source:HGNC Symbol;Acc:HGNC:22938]
TBIG042494	ENSG00000211896	IGHG1	immunoglobulin heavy constant gamma 1 (G1m marker) [Source:HGNC Symbol;Acc:HGNC:5525]
TBIG008845	ENSG00000135929	CYP27A1	cytochrome P450 family 27 subfamily A member 1 [Source:HGNC Symbol;Acc:HGNC:2605]
TBIG053384	ENSG00000104918	RETN	resistin [Source:HGNC Symbol;Acc:HGNC:20389]
TBIG001365	ENSG00000179178	TMEM125	transmembrane protein 125 [Source:HGNC Symbol;Acc:HGNC:28275]
TBIG032644	ENSG00000165457	FOLR2	folate receptor beta [Source:HGNC Symbol;Acc:HGNC:3793]
TBIG006790	ENSG00000243466	IGKV1-5	immunoglobulin kappa variable 1-5 [Source:HGNC Symbol;Acc:HGNC:5741]
TBIG003476	ENSG00000158488	CD1E	CD1e molecule [Source:HGNC Symbol;Acc:HGNC:1638]
TBIG047668	ENSG00000132514	CLEC10A	C-type lectin domain containing 10A [Source:HGNC Symbol;Acc:HGNC:16916]
TBIG010907	ENSG00000072858	SIDT1	SID1 transmembrane family member 1 [Source:HGNC Symbol;Acc:HGNC:25967]
TBIG007398	ENSG00000019169	MARCO	macrophage receptor with collagenous structure [Source:HGNC Symbol;Acc:HGNC:6895]
TBIG053034	ENSG00000197766	CFD	complement factor D [Source:HGNC Symbol;Acc:HGNC:2771]
TBIG015784	ENSG00000134061	CD180	CD180 molecule [Source:HGNC Symbol;Acc:HGNC:6726]
TBIG016929	ENSG00000170458	CD14	CD14 molecule [Source:HGNC Symbol;Acc:HGNC:1628]
TBIG003474	ENSG00000158481	CD1C	CD1c molecule [Source:HGNC Symbol;Acc:HGNC:1636]
TBIG055610	ENSG00000244482	LILRA6	leukocyte immunoglobulin like receptor A6 [Source:HGNC Symbol;Acc:HGNC:15495]
TBIG046533	ENSG00000102962	CCL22	C-C motif chemokine ligand 22 [Source:HGNC Symbol;Acc:HGNC:10621]
TBIG000723	ENSG00000173369	C1QB	complement C1q B chain [Source:HGNC Symbol;Acc:HGNC:1242]
TBIG024537	ENSG00000155659	VSIG4	V-set and immunoglobulin domain containing 4 [Source:HGNC Symbol;Acc:HGNC:17032]
TBIG048718	ENSG00000277632	CCL3	C-C motif chemokine ligand 3 [Source:HGNC Symbol;Acc:HGNC:10627]
TBIG003636	ENSG00000072694	FCGR2B	Fc fragment of IgG receptor IIb [Source:HGNC Symbol;Acc:HGNC:3618]
TBIG026422	ENSG00000168546	GFRA2	GDNF family receptor alpha 2 [Source:HGNC Symbol;Acc:HGNC:4244]
TBIG017724	ENSG00000113303	BTNL8	butyrophilin like 8 [Source:HGNC Symbol;Acc:HGNC:26131]
TBIG000722	ENSG00000159189	C1QC	complement C1q C chain [Source:HGNC Symbol;Acc:HGNC:1245]
TBIG044376	ENSG00000188659	SAXO2	stabilizer of axonemal microtubules 2 [Source:HGNC Symbol;Acc:HGNC:33727]
TBIG000308	ENSG00000142583	SLC2A5	solute carrier family 2 member 5 [Source:HGNC Symbol;Acc:HGNC:11010]
TBIG055361	ENSG00000105383	CD33	CD33 molecule [Source:HGNC Symbol;Acc:HGNC:1659]
TBIG000643	ENSG00000117215	PLA2G2D	phospholipase A2 group IID [Source:HGNC Symbol;Acc:HGNC:9033]
TBIG055297	ENSG00000269404	SPIB	Spi-B transcription factor [Source:HGNC Symbol;Acc:HGNC:11242]
TBIG018655	ENSG00000196735	HLA-DQA1	major histocompatibility complex, class II, DQ alpha 1 [Source:HGNC Symbol;Acc:HGNC:4942]
TBIG017584	ENSG00000160883	HK3	hexokinase 3 [Source:HGNC Symbol;Acc:HGNC:4925]
TBIG000586	ENSG00000117115	PADI2	peptidyl arginine deiminase 2 [Source:HGNC Symbol;Acc:HGNC:18341]
TBIG054457	ENSG00000105697	HAMP	hepcidin antimicrobial peptide [Source:HGNC Symbol;Acc:HGNC:15598]
TBIG046747	ENSG00000167261	DPEP2	dipeptidase 2 [Source:HGNC Symbol;Acc:HGNC:23028]
TBIG009843	ENSG00000168329	CX3CR1	C-X3-C motif chemokine receptor 1 [Source:HGNC Symbol;Acc:HGNC:2558]
TBIG004455	ENSG00000136634	IL10	interleukin 10 [Source:HGNC Symbol;Acc:HGNC:5962]
TBIG057588	ENSG00000235568	NFAM1	NFAT activating protein with ITAM motif 1 [Source:HGNC Symbol;Acc:HGNC:29872]
TBIG054624	ENSG00000171777	RASGRP4	RAS guanyl releasing protein 4 [Source:HGNC Symbol;Acc:HGNC:18958]
TBIG008814	ENSG00000180871	CXCR2	C-X-C motif chemokine receptor 2 [Source:HGNC Symbol;Acc:HGNC:6027]
TBIG003514	ENSG00000179639	FCER1A	Fc fragment of IgE receptor Ia [Source:HGNC Symbol;Acc:HGNC:3609]
TBIG047720	ENSG00000161955	TNFSF13	TNF superfamily member 13 [Source:HGNC Symbol;Acc:HGNC:11928]
TBIG017276	ENSG00000145850	TIMD4	T cell immunoglobulin and mucin domain containing 4 [Source:HGNC Symbol;Acc:HGNC:25132]
TBIG033741	ENSG00000134955	SLC37A2	solute carrier family 37 member 2 [Source:HGNC Symbol;Acc:HGNC:20644]
TBIG055594	ENSG00000170909	OSCAR	osteoclast associated, immunoglobulin-like receptor [Source:HGNC Symbol;Acc:HGNC:29960]
TBIG036331	ENSG00000010610	CD4	CD4 molecule [Source:HGNC Symbol;Acc:HGNC:1678]
TBIG038444	ENSG00000174600	CMKLR1	chemerin chemokine-like receptor 1 [Source:HGNC Symbol;Acc:HGNC:2121]
TBIG055351	ENSG00000168995	SIGLEC7	sialic acid binding Ig like lectin 7 [Source:HGNC Symbol;Acc:HGNC:10876]
TBIG051692	ENSG00000088827	SIGLEC1	sialic acid binding Ig like lectin 1 [Source:HGNC Symbol;Acc:HGNC:11127]
TBIG023152	ENSG00000257335	MGAM	maltase-glucoamylase [Source:HGNC Symbol;Acc:HGNC:7043]
TBIG018895	ENSG00000095970	TREM2	triggering receptor expressed on myeloid cells 2 [Source:HGNC Symbol;Acc:HGNC:17761]
TBIG007319	ENSG00000125538	IL1B	interleukin 1 beta [Source:HGNC Symbol;Acc:HGNC:5992]
TBIG057358	ENSG00000100368	CSF2RB	colony stimulating factor 2 receptor beta common subunit [Source:HGNC Symbol;Acc:HGNC:2436]
TBIG055648	ENSG00000186818	LILRB4	leukocyte immunoglobulin like receptor B4 [Source:HGNC Symbol;Acc:HGNC:6608]
TBIG054805	ENSG00000105352	CEACAM4	carcinoembryonic antigen related cell adhesion molecule 4 [Source:HGNC Symbol;Acc:HGNC:1816]
TBIG049903	ENSG00000108950	FAM20A	FAM20A, golgi associated secretory pathway pseudokinase [Source:HGNC Symbol;Acc:HGNC:23015]
TBIG052170	ENSG00000101336	HCK	HCK proto-oncogene, Src family tyrosine kinase [Source:HGNC Symbol;Acc:HGNC:4840]
TBIG017541	ENSG00000113749	HRH2	histamine receptor H2 [Source:HGNC Symbol;Acc:HGNC:5183]
TBIG040593	ENSG00000129538	RNASE1	ribonuclease A family member 1, pancreatic [Source:HGNC Symbol;Acc:HGNC:10044]
TBIG044417	ENSG00000136404	TM6SF1	transmembrane 6 superfamily member 1 [Source:HGNC Symbol;Acc:HGNC:11860]
TBIG048719	ENSG00000275302	CCL4	C-C motif chemokine ligand 4 [Source:HGNC Symbol;Acc:HGNC:10630]
TBIG021005	ENSG00000136244	IL6	interleukin 6 [Source:HGNC Symbol;Acc:HGNC:6018]
TBIG053600	ENSG00000102575	ACP5	acid phosphatase 5, tartrate resistant [Source:HGNC Symbol;Acc:HGNC:124]
TBIG000592	ENSG00000159339	PADI4	peptidyl arginine deiminase 4 [Source:HGNC Symbol;Acc:HGNC:18368]
TBIG053975	ENSG00000216490	IFI30	IFI30, lysosomal thiol reductase [Source:HGNC Symbol;Acc:HGNC:5398]
TBIG036375	ENSG00000177575	CD163	CD163 molecule [Source:HGNC Symbol;Acc:HGNC:1631]
TBIG021995	ENSG00000158517	NCF1	neutrophil cytosolic factor 1 [Source:HGNC Symbol;Acc:HGNC:7660]
TBIG036495	ENSG00000184293	CLECL1	C-type lectin like 1 [Source:HGNC Symbol;Acc:HGNC:24462]
TBIG000688	ENSG00000162551	ALPL	alkaline phosphatase, liver/bone/kidney [Source:HGNC Symbol;Acc:HGNC:438]
TBIG026471	ENSG00000173535	TNFRSF10C	TNF receptor superfamily member 10c [Source:HGNC Symbol;Acc:HGNC:11906]
TBIG032057	ENSG00000110079	MS4A4A	membrane spanning 4-domains A4A [Source:HGNC Symbol;Acc:HGNC:13371]
TBIG032749	ENSG00000137491	SLCO2B1	solute carrier organic anion transporter family member 2B1 [Source:HGNC Symbol;Acc:HGNC:10962]
TBIG052052	ENSG00000077984	CST7	cystatin F [Source:HGNC Symbol;Acc:HGNC:2479]
TBIG057057	ENSG00000100122	CRYBB1	crystallin beta B1 [Source:HGNC Symbol;Acc:HGNC:2397]
TBIG004478	ENSG00000203710	CR1	complement C3b/C4b receptor 1 (Knops blood group) [Source:HGNC Symbol;Acc:HGNC:2334]
TBIG054776	ENSG00000167600	CYP2S1	cytochrome P450 family 2 subfamily S member 1 [Source:HGNC Symbol;Acc:HGNC:15654]
TBIG046011	ENSG00000178226	PRSS36	serine protease 36 [Source:HGNC Symbol;Acc:HGNC:26906]
TBIG023728	ENSG00000101916	TLR8	toll like receptor 8 [Source:HGNC Symbol;Acc:HGNC:15632]
TBIG021020	ENSG00000136235	GPNMB	glycoprotein nmb [Source:HGNC Symbol;Acc:HGNC:4462]
TBIG031672	ENSG00000066336	SPI1	Spi-1 proto-oncogene [Source:HGNC Symbol;Acc:HGNC:11241]
TBIG018606	ENSG00000166278	C2	complement C2 [Source:HGNC Symbol;Acc:HGNC:1248]
TBIG057357	ENSG00000100365	NCF4	neutrophil cytosolic factor 4 [Source:HGNC Symbol;Acc:HGNC:7662]
TBIG021951	ENSG00000182487	NCF1B	neutrophil cytosolic factor 1B pseudogene [Source:HGNC Symbol;Acc:HGNC:32522]
TBIG017177	ENSG00000182578	CSF1R	colony stimulating factor 1 receptor [Source:HGNC Symbol;Acc:HGNC:2433]
TBIG010493	ENSG00000163421	PROK2	prokineticin 2 [Source:HGNC Symbol;Acc:HGNC:18455]
TBIG017892	ENSG00000112799	LY86	lymphocyte antigen 86 [Source:HGNC Symbol;Acc:HGNC:16837]
TBIG018654	ENSG00000196126	HLA-DRB1	major histocompatibility complex, class II, DR beta 1 [Source:HGNC Symbol;Acc:HGNC:4948]
TBIG011633	ENSG00000196549	MME	membrane metalloendopeptidase [Source:HGNC Symbol;Acc:HGNC:7154]
TBIG044302	ENSG00000103811	CTSH	cathepsin H [Source:HGNC Symbol;Acc:HGNC:2535]
TBIG046021	ENSG00000169896	ITGAM	integrin subunit alpha M [Source:HGNC Symbol;Acc:HGNC:6149]
TBIG055065	ENSG00000160013	PTGIR	prostaglandin I2 receptor [Source:HGNC Symbol;Acc:HGNC:9602]
TBIG050353	ENSG00000141574	SECTM1	secreted and transmembrane 1 [Source:HGNC Symbol;Acc:HGNC:10707]
TBIG038450	ENSG00000110876	SELPLG	selectin P ligand [Source:HGNC Symbol;Acc:HGNC:10722]
TBIG045148	ENSG00000008516	MMP25	matrix metallopeptidase 25 [Source:HGNC Symbol;Acc:HGNC:14246]
TBIG052499	ENSG00000124102	PI3	peptidase inhibitor 3 [Source:HGNC Symbol;Acc:HGNC:8947]
TBIG055465	ENSG00000198538	ZNF28	zinc finger protein 28 [Source:HGNC Symbol;Acc:HGNC:13073]
TBIG026424	ENSG00000147443	DOK2	docking protein 2 [Source:HGNC Symbol;Acc:HGNC:2991]
TBIG018827	ENSG00000146192	FGD2	FYVE, RhoGEF and PH domain containing 2 [Source:HGNC Symbol;Acc:HGNC:3664]
TBIG053991	ENSG00000175489	LRRC25	leucine rich repeat containing 25 [Source:HGNC Symbol;Acc:HGNC:29806]
TBIG047323	ENSG00000129910	CDH15	cadherin 15 [Source:HGNC Symbol;Acc:HGNC:1754]
TBIG005232	ENSG00000162711	NLRP3	NLR family pyrin domain containing 3 [Source:HGNC Symbol;Acc:HGNC:16400]
TBIG017186	ENSG00000019582	CD74	CD74 molecule [Source:HGNC Symbol;Acc:HGNC:1697]
TBIG047728	ENSG00000129226	CD68	CD68 molecule [Source:HGNC Symbol;Acc:HGNC:1693]
TBIG055642	ENSG00000239998	LILRA2	leukocyte immunoglobulin like receptor A2 [Source:HGNC Symbol;Acc:HGNC:6603]
TBIG001168	ENSG00000119535	CSF3R	colony stimulating factor 3 receptor [Source:HGNC Symbol;Acc:HGNC:2439]
TBIG018663	ENSG00000232629	HLA-DQB2	major histocompatibility complex, class II, DQ beta 2 [Source:HGNC Symbol;Acc:HGNC:4945]
TBIG042081	ENSG00000197249	SERPINA1	serpin family A member 1 [Source:HGNC Symbol;Acc:HGNC:8941]
TBIG058578	ENSG00000160255	ITGB2	integrin subunit beta 2 [Source:HGNC Symbol;Acc:HGNC:6155]
TBIG016878	ENSG00000170476	MZB1	marginal zone B and B1 cell specific protein [Source:HGNC Symbol;Acc:HGNC:30125]
TBIG049380	ENSG00000167083	GNGT2	G protein subunit gamma transducin 2 [Source:HGNC Symbol;Acc:HGNC:4412]
TBIG053390	ENSG00000090659	CD209	CD209 molecule [Source:HGNC Symbol;Acc:HGNC:1641]
TBIG006484	ENSG00000135636	DYSF	dysferlin [Source:HGNC Symbol;Acc:HGNC:3097]
TBIG037490	ENSG00000135426	TESPA1	thymocyte expressed, positive selection associated 1 [Source:HGNC Symbol;Acc:HGNC:29109]
TBIG047548	ENSG00000182557	SPNS3	sphingolipid transporter 3 (putative) [Source:HGNC Symbol;Acc:HGNC:28433]
TBIG003610	ENSG00000158869	FCER1G	Fc fragment of IgE receptor Ig [Source:HGNC Symbol;Acc:HGNC:3611]
TBIG054513	ENSG00000011600	TYROBP	TYRO protein tyrosine kinase binding protein [Source:HGNC Symbol;Acc:HGNC:12449]
TBIG017685	ENSG00000213316	LTC4S	leukotriene C4 synthase [Source:HGNC Symbol;Acc:HGNC:6719]
TBIG000661	ENSG00000158825	CDA	cytidine deaminase [Source:HGNC Symbol;Acc:HGNC:1712]
TBIG051627	ENSG00000101307	SIRPB1	signal regulatory protein beta 1 [Source:HGNC Symbol;Acc:HGNC:15928]
TBIG034315	ENSG00000077420	APBB1IP	amyloid beta precursor protein binding family B member 1 interacting protein [Source:HGNC Symbol;Acc:HGNC:17379]
TBIG049992	ENSG00000167850	CD300C	CD300c molecule [Source:HGNC Symbol;Acc:HGNC:19320]
TBIG030460	ENSG00000085265	FCN1	ficolin 1 [Source:HGNC Symbol;Acc:HGNC:3623]
TBIG011025	ENSG00000163833	FBXO40	F-box protein 40 [Source:HGNC Symbol;Acc:HGNC:29816]
TBIG000908	ENSG00000000938	FGR	FGR proto-oncogene, Src family tyrosine kinase [Source:HGNC Symbol;Acc:HGNC:3697]
TBIG007332	ENSG00000136689	IL1RN	interleukin 1 receptor antagonist [Source:HGNC Symbol;Acc:HGNC:6000]
TBIG049991	ENSG00000178789	CD300LB	CD300 molecule like family member b [Source:HGNC Symbol;Acc:HGNC:30811]
TBIG014536	ENSG00000145416	2020-03-01	membrane associated ring-CH-type finger 1 [Source:HGNC Symbol;Acc:HGNC:26077]
TBIG023097	ENSG00000059377	TBXAS1	thromboxane A synthase 1 [Source:HGNC Symbol;Acc:HGNC:11609]
TBIG009217	ENSG00000144488	ESPNL	espin like [Source:HGNC Symbol;Acc:HGNC:27937]
TBIG008815	ENSG00000163464	CXCR1	C-X-C motif chemokine receptor 1 [Source:HGNC Symbol;Acc:HGNC:6026]
TBIG007318	ENSG00000115008	IL1A	interleukin 1 alpha [Source:HGNC Symbol;Acc:HGNC:5991]
TBIG018642	ENSG00000213654	GPSM3	G protein signaling modulator 3 [Source:HGNC Symbol;Acc:HGNC:13945]
TBIG057161	ENSG00000099985	OSM	oncostatin M [Source:HGNC Symbol;Acc:HGNC:8506]
TBIG037480	ENSG00000123338	NCKAP1L	NCK associated protein 1 like [Source:HGNC Symbol;Acc:HGNC:4862]
TBIG047801	ENSG00000276231	PIK3R6	phosphoinositide-3-kinase regulatory subunit 6 [Source:HGNC Symbol;Acc:HGNC:27101]
TBIG040591	ENSG00000169413	RNASE6	ribonuclease A family member k6 [Source:HGNC Symbol;Acc:HGNC:10048]
TBIG042459	ENSG00000183484	GPR132	G protein-coupled receptor 132 [Source:HGNC Symbol;Acc:HGNC:17482]
TBIG054704	ENSG00000105205	CLC	Charcot-Leyden crystal galectin [Source:HGNC Symbol;Acc:HGNC:2014]
TBIG048318	ENSG00000168961	LGALS9	galectin 9 [Source:HGNC Symbol;Acc:HGNC:6570]
TBIG055612	ENSG00000105609	LILRB5	leukocyte immunoglobulin like receptor B5 [Source:HGNC Symbol;Acc:HGNC:6609]
TBIG033511	ENSG00000160593	JAML	junction adhesion molecule like [Source:HGNC Symbol;Acc:HGNC:19084]
TBIG058385	ENSG00000157551	KCNJ15	potassium voltage-gated channel subfamily J member 15 [Source:HGNC Symbol;Acc:HGNC:6261]
TBIG035451	ENSG00000138207	RBP4	retinol binding protein 4 [Source:HGNC Symbol;Acc:HGNC:9922]
TBIG030735	ENSG00000130592	LSP1	lymphocyte specific protein 1 [Source:HGNC Symbol;Acc:HGNC:6707]
TBIG025859	ENSG00000102032	RENBP	renin binding protein [Source:HGNC Symbol;Acc:HGNC:9959]
TBIG038813	ENSG00000255398	HCAR3	hydroxycarboxylic acid receptor 3 [Source:HGNC Symbol;Acc:HGNC:16824]
TBIG011231	ENSG00000170893	TRH	thyrotropin releasing hormone [Source:HGNC Symbol;Acc:HGNC:12298]
TBIG042041	ENSG00000100599	RIN3	Ras and Rab interactor 3 [Source:HGNC Symbol;Acc:HGNC:18751]
TBIG018679	ENSG00000204252	HLA-DOA	major histocompatibility complex, class II, DO alpha [Source:HGNC Symbol;Acc:HGNC:4936]
TBIG046660	ENSG00000140932	CMTM2	CKLF like MARVEL transmembrane domain containing 2 [Source:HGNC Symbol;Acc:HGNC:19173]
TBIG032056	ENSG00000110077	MS4A6A	membrane spanning 4-domains A6A [Source:HGNC Symbol;Acc:HGNC:13375]
TBIG053970	ENSG00000096996	IL12RB1	interleukin 12 receptor subunit beta 1 [Source:HGNC Symbol;Acc:HGNC:5971]
TBIG017608	ENSG00000146094	DOK3	docking protein 3 [Source:HGNC Symbol;Acc:HGNC:24583]
TBIG003626	ENSG00000143226	FCGR2A	Fc fragment of IgG receptor IIa [Source:HGNC Symbol;Acc:HGNC:3616]
TBIG053347	ENSG00000141968	VAV1	vav guanine nucleotide exchange factor 1 [Source:HGNC Symbol;Acc:HGNC:12657]
TBIG049990	ENSG00000167851	CD300A	CD300a molecule [Source:HGNC Symbol;Acc:HGNC:19319]
TBIG012370	ENSG00000236438	FAM157A	family with sequence similarity 157 member A [Source:HGNC Symbol;Acc:HGNC:34079]
TBIG018649	ENSG00000204287	HLA-DRA	major histocompatibility complex, class II, DR alpha [Source:HGNC Symbol;Acc:HGNC:4947]
TBIG018896	ENSG00000112195	TREML2	triggering receptor expressed on myeloid cells like 2 [Source:HGNC Symbol;Acc:HGNC:21092]
TBIG055349	ENSG00000129450	SIGLEC9	sialic acid binding Ig like lectin 9 [Source:HGNC Symbol;Acc:HGNC:10878]
TBIG040795	ENSG00000155465	SLC7A7	solute carrier family 7 member 7 [Source:HGNC Symbol;Acc:HGNC:11065]
TBIG057380	ENSG00000100060	MFNG	MFNG O-fucosylpeptide 3-beta-N-acetylglucosaminyltransferase [Source:HGNC Symbol;Acc:HGNC:7038]
TBIG021443	ENSG00000136286	MYO1G	myosin IG [Source:HGNC Symbol;Acc:HGNC:13880]
TBIG001008	ENSG00000084628	NKAIN1	sodium/potassium transporting ATPase interacting 1 [Source:HGNC Symbol;Acc:HGNC:25743]
TBIG038967	ENSG00000151948	GLT1D1	glycosyltransferase 1 domain containing 1 [Source:HGNC Symbol;Acc:HGNC:26483]
TBIG040904	ENSG00000129465	RIPK3	receptor interacting serine/threonine kinase 3 [Source:HGNC Symbol;Acc:HGNC:10021]
TBIG003595	ENSG00000186517	ARHGAP30	Rho GTPase activating protein 30 [Source:HGNC Symbol;Acc:HGNC:27414]
TBIG052558	ENSG00000100985	MMP9	matrix metallopeptidase 9 [Source:HGNC Symbol;Acc:HGNC:7176]
TBIG051622	ENSG00000196209	SIRPB2	signal regulatory protein beta 2 [Source:HGNC Symbol;Acc:HGNC:16247]
TBIG054471	ENSG00000126262	FFAR2	free fatty acid receptor 2 [Source:HGNC Symbol;Acc:HGNC:4501]
TBIG055409	ENSG00000171051	FPR1	formyl peptide receptor 1 [Source:HGNC Symbol;Acc:HGNC:3826]
TBIG006689	ENSG00000118640	VAMP8	vesicle associated membrane protein 8 [Source:HGNC Symbol;Acc:HGNC:12647]
TBIG045366	ENSG00000188897	AC099489.1	vitellogenin [Source:NCBI gene;Acc:400499]
TBIG024243	ENSG00000015285	WAS	Wiskott-Aldrich syndrome [Source:HGNC Symbol;Acc:HGNC:12731]
TBIG017974	ENSG00000111859	NEDD9	neural precursor cell expressed, developmentally down-regulated 9 [Source:HGNC Symbol;Acc:HGNC:7733]
TBIG024184	ENSG00000126759	CFP	complement factor properdin [Source:HGNC Symbol;Acc:HGNC:8864]
TBIG042477	ENSG00000213145	CRIP1	cysteine rich protein 1 [Source:HGNC Symbol;Acc:HGNC:2360]
TBIG032682	ENSG00000171631	P2RY6	pyrimidinergic receptor P2Y6 [Source:HGNC Symbol;Acc:HGNC:8543]
TBIG003236	ENSG00000196154	S100A4	S100 calcium binding protein A4 [Source:HGNC Symbol;Acc:HGNC:10494]
TBIG057374	ENSG00000128340	RAC2	Rac family small GTPase 2 [Source:HGNC Symbol;Acc:HGNC:9802]
TBIG030638	ENSG00000174885	NLRP6	NLR family pyrin domain containing 6 [Source:HGNC Symbol;Acc:HGNC:22944]
TBIG029569	ENSG00000165025	SYK	spleen associated tyrosine kinase [Source:HGNC Symbol;Acc:HGNC:11491]
TBIG024970	ENSG00000010671	BTK	Bruton tyrosine kinase [Source:HGNC Symbol;Acc:HGNC:1133]
TBIG032705	ENSG00000175567	UCP2	uncoupling protein 2 [Source:HGNC Symbol;Acc:HGNC:12518]
TBIG045938	ENSG00000005844	ITGAL	integrin subunit alpha L [Source:HGNC Symbol;Acc:HGNC:6148]
TBIG047294	ENSG00000051523	CYBA	cytochrome b-245 alpha chain [Source:HGNC Symbol;Acc:HGNC:2577]
TBIG003223	ENSG00000163220	S100A9	S100 calcium binding protein A9 [Source:HGNC Symbol;Acc:HGNC:10499]
TBIG035981	ENSG00000182022	CHST15	carbohydrate sulfotransferase 15 [Source:HGNC Symbol;Acc:HGNC:18137]
TBIG020679	ENSG00000177706	FAM20C	FAM20C, golgi associated secretory pathway kinase [Source:HGNC Symbol;Acc:HGNC:22140]
TBIG023392	ENSG00000181444	ZNF467	zinc finger protein 467 [Source:HGNC Symbol;Acc:HGNC:23154]
TBIG054814	ENSG00000170956	CEACAM3	carcinoembryonic antigen related cell adhesion molecule 3 [Source:HGNC Symbol;Acc:HGNC:1815]
TBIG018680	ENSG00000231389	HLA-DPA1	major histocompatibility complex, class II, DP alpha 1 [Source:HGNC Symbol;Acc:HGNC:4938]
TBIG050001	ENSG00000186074	CD300LF	CD300 molecule like family member f [Source:HGNC Symbol;Acc:HGNC:29883]
TBIG055379	ENSG00000142512	SIGLEC10	sialic acid binding Ig like lectin 10 [Source:HGNC Symbol;Acc:HGNC:15620]
TBIG018561	ENSG00000204472	AIF1	allograft inflammatory factor 1 [Source:HGNC Symbol;Acc:HGNC:352]
TBIG053174	ENSG00000060558	GNA15	G protein subunit alpha 15 [Source:HGNC Symbol;Acc:HGNC:4383]
TBIG003581	ENSG00000122224	LY9	lymphocyte antigen 9 [Source:HGNC Symbol;Acc:HGNC:6730]
TBIG027781	ENSG00000164935	DCSTAMP	dendrocyte expressed seven transmembrane protein [Source:HGNC Symbol;Acc:HGNC:18549]
TBIG042042	ENSG00000100600	LGMN	legumain [Source:HGNC Symbol;Acc:HGNC:9472]
TBIG055615	ENSG00000131042	LILRB2	leukocyte immunoglobulin like receptor B2 [Source:HGNC Symbol;Acc:HGNC:6606]
TBIG045911	ENSG00000102879	CORO1A	coronin 1A [Source:HGNC Symbol;Acc:HGNC:2252]
TBIG017885	ENSG00000124491	F13A1	coagulation factor XIII A chain [Source:HGNC Symbol;Acc:HGNC:3531]
TBIG055644	ENSG00000104974	LILRA1	leukocyte immunoglobulin like receptor A1 [Source:HGNC Symbol;Acc:HGNC:6602]
TBIG021283	ENSG00000136250	AOAH	acyloxyacyl hydrolase [Source:HGNC Symbol;Acc:HGNC:548]
TBIG057635	ENSG00000138964	PARVG	parvin gamma [Source:HGNC Symbol;Acc:HGNC:14654]
TBIG005112	ENSG00000117009	KMO	kynurenine 3-monooxygenase [Source:HGNC Symbol;Acc:HGNC:6381]
TBIG048629	ENSG00000108700	CCL8	C-C motif chemokine ligand 8 [Source:HGNC Symbol;Acc:HGNC:10635]
TBIG001806	ENSG00000116641	DOCK7	dedicator of cytokinesis 7 [Source:HGNC Symbol;Acc:HGNC:19190]
TBIG048513	ENSG00000184060	ADAP2	ArfGAP with dual PH domains 2 [Source:HGNC Symbol;Acc:HGNC:16487]
TBIG053522	ENSG00000090339	ICAM1	intercellular adhesion molecule 1 [Source:HGNC Symbol;Acc:HGNC:5344]
TBIG055626	ENSG00000167613	LAIR1	leukocyte associated immunoglobulin like receptor 1 [Source:HGNC Symbol;Acc:HGNC:6477]
TBIG053557	ENSG00000214212	C19orf38	chromosome 19 open reading frame 38 [Source:HGNC Symbol;Acc:HGNC:34073]
TBIG020479	ENSG00000164691	TAGAP	T cell activation RhoGTPase activating protein [Source:HGNC Symbol;Acc:HGNC:15669]
TBIG047422	ENSG00000167703	SLC43A2	solute carrier family 43 member 2 [Source:HGNC Symbol;Acc:HGNC:23087]
TBIG034198	ENSG00000260314	MRC1	mannose receptor C-type 1 [Source:HGNC Symbol;Acc:HGNC:7228]
TBIG040600	ENSG00000169385	RNASE2	ribonuclease A family member 2 [Source:HGNC Symbol;Acc:HGNC:10045]
TBIG026288	ENSG00000145002	FAM86B2	family with sequence similarity 86 member B2 [Source:HGNC Symbol;Acc:HGNC:32222]
TBIG000084	ENSG00000186891	TNFRSF18	TNF receptor superfamily member 18 [Source:HGNC Symbol;Acc:HGNC:11914]
TBIG054450	ENSG00000089327	FXYD5	FXYD domain containing ion transport regulator 5 [Source:HGNC Symbol;Acc:HGNC:4029]
TBIG025413	ENSG00000122122	SASH3	SAM and SH3 domain containing 3 [Source:HGNC Symbol;Acc:HGNC:15975]
TBIG036405	ENSG00000171860	C3AR1	complement C3a receptor 1 [Source:HGNC Symbol;Acc:HGNC:1319]
TBIG049381	ENSG00000108798	ABI3	ABI family member 3 [Source:HGNC Symbol;Acc:HGNC:29859]
TBIG057311	ENSG00000100292	HMOX1	heme oxygenase 1 [Source:HGNC Symbol;Acc:HGNC:5013]
TBIG013412	ENSG00000163734	CXCL3	C-X-C motif chemokine ligand 3 [Source:HGNC Symbol;Acc:HGNC:4604]
TBIG053388	ENSG00000104921	FCER2	Fc fragment of IgE receptor II [Source:HGNC Symbol;Acc:HGNC:3612]
TBIG042455	ENSG00000166428	PLD4	phospholipase D family member 4 [Source:HGNC Symbol;Acc:HGNC:23792]
TBIG053435	ENSG00000142347	MYO1F	myosin IF [Source:HGNC Symbol;Acc:HGNC:7600]
TBIG002555	ENSG00000143119	CD53	CD53 molecule [Source:HGNC Symbol;Acc:HGNC:1686]
TBIG002584	ENSG00000143110	C1orf162	chromosome 1 open reading frame 162 [Source:HGNC Symbol;Acc:HGNC:28344]
TBIG003224	ENSG00000163221	S100A12	S100 calcium binding protein A12 [Source:HGNC Symbol;Acc:HGNC:10489]
TBIG001716	ENSG00000169174	PCSK9	proprotein convertase subtilisin/kexin type 9 [Source:HGNC Symbol;Acc:HGNC:20001]
TBIG042498	ENSG00000211899	IGHM	immunoglobulin heavy constant mu [Source:HGNC Symbol;Acc:HGNC:5541]
TBIG035010	ENSG00000107738	VSIR	V-set immunoregulatory receptor [Source:HGNC Symbol;Acc:HGNC:30085]
TBIG053176	ENSG00000125910	S1PR4	sphingosine-1-phosphate receptor 4 [Source:HGNC Symbol;Acc:HGNC:3170]
TBIG045871	ENSG00000185905	C16orf54	chromosome 16 open reading frame 54 [Source:HGNC Symbol;Acc:HGNC:26649]
TBIG022602	ENSG00000105851	PIK3CG	phosphatidylinositol-4,5-bisphosphate 3-kinase catalytic subunit gamma [Source:HGNC Symbol;Acc:HGNC:8978]
TBIG004226	ENSG00000081237	PTPRC	protein tyrosine phosphatase, receptor type C [Source:HGNC Symbol;Acc:HGNC:9666]
TBIG057375	ENSG00000100055	CYTH4	cytohesin 4 [Source:HGNC Symbol;Acc:HGNC:9505]
TBIG045760	ENSG00000103522	IL21R	interleukin 21 receptor [Source:HGNC Symbol;Acc:HGNC:6006]
TBIG003133	ENSG00000178796	RIIAD1	regulatory subunit of type II PKA R-subunit (RIIa) domain containing 1 [Source:HGNC Symbol;Acc:HGNC:26686]
TBIG000419	ENSG00000028137	TNFRSF1B	TNF receptor superfamily member 1B [Source:HGNC Symbol;Acc:HGNC:11917]
TBIG032061	ENSG00000166927	MS4A7	membrane spanning 4-domains A7 [Source:HGNC Symbol;Acc:HGNC:13378]
TBIG029628	ENSG00000131669	NINJ1	ninjurin 1 [Source:HGNC Symbol;Acc:HGNC:7824]
TBIG047567	ENSG00000161921	CXCL16	C-X-C motif chemokine ligand 16 [Source:HGNC Symbol;Acc:HGNC:16642]
TBIG006779	ENSG00000211592	IGKC	immunoglobulin kappa constant [Source:HGNC Symbol;Acc:HGNC:5716]
TBIG036665	ENSG00000151490	PTPRO	protein tyrosine phosphatase, receptor type O [Source:HGNC Symbol;Acc:HGNC:9678]
TBIG055214	ENSG00000104894	CD37	CD37 molecule [Source:HGNC Symbol;Acc:HGNC:1666]
TBIG000937	ENSG00000169403	PTAFR	platelet activating factor receptor [Source:HGNC Symbol;Acc:HGNC:9582]
TBIG048725	ENSG00000276085	CCL3L1	C-C motif chemokine ligand 3 like 1 [Source:HGNC Symbol;Acc:HGNC:10628]
TBIG003502	ENSG00000163563	MNDA	myeloid cell nuclear differentiation antigen [Source:HGNC Symbol;Acc:HGNC:7183]
TBIG050088	ENSG00000141576	RNF157	ring finger protein 157 [Source:HGNC Symbol;Acc:HGNC:29402]
TBIG011026	ENSG00000180353	HCLS1	hematopoietic cell-specific Lyn substrate 1 [Source:HGNC Symbol;Acc:HGNC:4844]
TBIG049382	ENSG00000173868	PHOSPHO1	phosphoethanolamine/phosphocholine phosphatase [Source:HGNC Symbol;Acc:HGNC:16815]
TBIG018661	ENSG00000237541	HLA-DQA2	major histocompatibility complex, class II, DQ alpha 2 [Source:HGNC Symbol;Acc:HGNC:4943]
TBIG032224	ENSG00000133317	LGALS12	galectin 12 [Source:HGNC Symbol;Acc:HGNC:15788]
TBIG008829	ENSG00000018280	SLC11A1	solute carrier family 11 member 1 [Source:HGNC Symbol;Acc:HGNC:10907]
TBIG055621	ENSG00000187116	LILRA5	leukocyte immunoglobulin like receptor A5 [Source:HGNC Symbol;Acc:HGNC:16309]
TBIG034742	ENSG00000204161	TMEM273	transmembrane protein 273 [Source:HGNC Symbol;Acc:HGNC:27274]
TBIG053784	ENSG00000127507	ADGRE2	adhesion G protein-coupled receptor E2 [Source:HGNC Symbol;Acc:HGNC:3337]
TBIG052615	ENSG00000124126	PREX1	phosphatidylinositol-3,4,5-trisphosphate dependent Rac exchange factor 1 [Source:HGNC Symbol;Acc:HGNC:32594]
TBIG003802	ENSG00000188404	SELL	selectin L [Source:HGNC Symbol;Acc:HGNC:10720]
TBIG033505	ENSG00000110324	IL10RA	interleukin 10 receptor subunit alpha [Source:HGNC Symbol;Acc:HGNC:5964]
TBIG020064	ENSG00000112303	VNN2	vanin 2 [Source:HGNC Symbol;Acc:HGNC:12706]
TBIG047564	ENSG00000141480	ARRB2	arrestin beta 2 [Source:HGNC Symbol;Acc:HGNC:712]
TBIG053252	ENSG00000171236	LRG1	leucine rich alpha-2-glycoprotein 1 [Source:HGNC Symbol;Acc:HGNC:29480]
TBIG024614	ENSG00000147168	IL2RG	interleukin 2 receptor subunit gamma [Source:HGNC Symbol;Acc:HGNC:6010]
TBIG018558	ENSG00000204482	LST1	leukocyte specific transcript 1 [Source:HGNC Symbol;Acc:HGNC:14189]
TBIG015457	ENSG00000082074	FYB1	FYN binding protein 1 [Source:HGNC Symbol;Acc:HGNC:4036]
TBIG032593	ENSG00000172893	DHCR7	7-dehydrocholesterol reductase [Source:HGNC Symbol;Acc:HGNC:2860]
TBIG035366	ENSG00000138135	CH25H	cholesterol 25-hydroxylase [Source:HGNC Symbol;Acc:HGNC:1907]
TBIG054512	ENSG00000126264	HCST	hematopoietic cell signal transducer [Source:HGNC Symbol;Acc:HGNC:16977]
TBIG021513	ENSG00000185811	IKZF1	IKAROS family zinc finger 1 [Source:HGNC Symbol;Acc:HGNC:13176]
TBIG034731	ENSG00000128815	WDFY4	WDFY family member 4 [Source:HGNC Symbol;Acc:HGNC:29323]
TBIG003756	ENSG00000198771	RCSD1	RCSD domain containing 1 [Source:HGNC Symbol;Acc:HGNC:28310]
TBIG004686	ENSG00000136630	HLX	H2.0 like homeobox [Source:HGNC Symbol;Acc:HGNC:4978]
TBIG018903	ENSG00000124731	TREM1	triggering receptor expressed on myeloid cells 1 [Source:HGNC Symbol;Acc:HGNC:17760]
TBIG032009	ENSG00000197629	MPEG1	macrophage expressed 1 [Source:HGNC Symbol;Acc:HGNC:29619]
TBIG046546	ENSG00000182885	ADGRG3	adhesion G protein-coupled receptor G3 [Source:HGNC Symbol;Acc:HGNC:13728]
TBIG028871	ENSG00000137078	SIT1	signaling threshold regulating transmembrane adaptor 1 [Source:HGNC Symbol;Acc:HGNC:17710]
TBIG005998	ENSG00000162881	OXER1	oxoeicosanoid receptor 1 [Source:HGNC Symbol;Acc:HGNC:24884]
TBIG055095	ENSG00000134830	C5AR2	complement component 5a receptor 2 [Source:HGNC Symbol;Acc:HGNC:4527]
TBIG009997	ENSG00000163823	CCR1	C-C motif chemokine receptor 1 [Source:HGNC Symbol;Acc:HGNC:1602]
TBIG001026	ENSG00000084636	COL16A1	collagen type XVI alpha 1 chain [Source:HGNC Symbol;Acc:HGNC:2193]
TBIG030591	ENSG00000198113	TOR4A	torsin family 4 member A [Source:HGNC Symbol;Acc:HGNC:25981]
TBIG047324	ENSG00000259803	SLC22A31	solute carrier family 22 member 31 [Source:HGNC Symbol;Acc:HGNC:27091]
TBIG018651	ENSG00000198502	HLA-DRB5	major histocompatibility complex, class II, DR beta 5 [Source:HGNC Symbol;Acc:HGNC:4953]
TBIG003226	ENSG00000143546	S100A8	S100 calcium binding protein A8 [Source:HGNC Symbol;Acc:HGNC:10498]
TBIG006401	ENSG00000115956	PLEK	pleckstrin [Source:HGNC Symbol;Acc:HGNC:9070]
TBIG056544	ENSG00000093072	ADA2	adenosine deaminase 2 [Source:HGNC Symbol;Acc:HGNC:1839]
TBIG009445	ENSG00000134070	IRAK2	interleukin 1 receptor associated kinase 2 [Source:HGNC Symbol;Acc:HGNC:6113]
TBIG043747	ENSG00000103569	AQP9	aquaporin 9 [Source:HGNC Symbol;Acc:HGNC:643]
TBIG008599	ENSG00000178562	CD28	CD28 molecule [Source:HGNC Symbol;Acc:HGNC:1653]
TBIG035100	ENSG00000122861	PLAU	plasminogen activator, urokinase [Source:HGNC Symbol;Acc:HGNC:9052]
TBIG004050	ENSG00000135838	NPL	N-acetylneuraminate pyruvate lyase [Source:HGNC Symbol;Acc:HGNC:16781]
TBIG036187	ENSG00000151062	CACNA2D4	calcium voltage-gated channel auxiliary subunit alpha2delta 4 [Source:HGNC Symbol;Acc:HGNC:20202]
TBIG053253	ENSG00000167680	SEMA6B	semaphorin 6B [Source:HGNC Symbol;Acc:HGNC:10739]
TBIG018556	ENSG00000232810	TNF	tumor necrosis factor [Source:HGNC Symbol;Acc:HGNC:11892]
TBIG005854	ENSG00000091106	NLRC4	NLR family CARD domain containing 4 [Source:HGNC Symbol;Acc:HGNC:16412]
TBIG029624	ENSG00000127084	FGD3	FYVE, RhoGEF and PH domain containing 3 [Source:HGNC Symbol;Acc:HGNC:16027]
TBIG049989	ENSG00000170412	GPRC5C	G protein-coupled receptor class C group 5 member C [Source:HGNC Symbol;Acc:HGNC:13309]
TBIG001699	ENSG00000162390	ACOT11	acyl-CoA thioesterase 11 [Source:HGNC Symbol;Acc:HGNC:18156]
TBIG016803	ENSG00000120708	TGFBI	transforming growth factor beta induced [Source:HGNC Symbol;Acc:HGNC:11771]
TBIG041954	ENSG00000140030	GPR65	G protein-coupled receptor 65 [Source:HGNC Symbol;Acc:HGNC:4517]
TBIG055094	ENSG00000197405	C5AR1	complement C5a receptor 1 [Source:HGNC Symbol;Acc:HGNC:1338]
TBIG035513	ENSG00000155629	PIK3AP1	phosphoinositide-3-kinase adaptor protein 1 [Source:HGNC Symbol;Acc:HGNC:30034]
TBIG033838	ENSG00000149418	ST14	suppression of tumorigenicity 14 [Source:HGNC Symbol;Acc:HGNC:11344]
TBIG040326	ENSG00000102524	TNFSF13B	TNF superfamily member 13b [Source:HGNC Symbol;Acc:HGNC:11929]
TBIG052968	ENSG00000125510	OPRL1	opioid related nociceptin receptor 1 [Source:HGNC Symbol;Acc:HGNC:8155]
TBIG021978	ENSG00000175877	TMEM270	transmembrane protein 270 [Source:HGNC Symbol;Acc:HGNC:23018]
TBIG047123	ENSG00000197943	PLCG2	phospholipase C gamma 2 [Source:HGNC Symbol;Acc:HGNC:9066]
TBIG021975	ENSG00000165215	CLDN3	claudin 3 [Source:HGNC Symbol;Acc:HGNC:2045]
TBIG042107	ENSG00000176438	SYNE3	spectrin repeat containing nuclear envelope family member 3 [Source:HGNC Symbol;Acc:HGNC:19861]
TBIG050688	ENSG00000168675	LDLRAD4	low density lipoprotein receptor class A domain containing 4 [Source:HGNC Symbol;Acc:HGNC:1224]
TBIG021985	ENSG00000086730	LAT2	linker for activation of T cells family member 2 [Source:HGNC Symbol;Acc:HGNC:12749]
TBIG048897	ENSG00000126353	CCR7	C-C motif chemokine receptor 7 [Source:HGNC Symbol;Acc:HGNC:1608]
TBIG039418	ENSG00000132965	ALOX5AP	arachidonate 5-lipoxygenase activating protein [Source:HGNC Symbol;Acc:HGNC:436]
TBIG037302	ENSG00000110934	BIN2	bridging integrator 2 [Source:HGNC Symbol;Acc:HGNC:1053]
TBIG050165	ENSG00000167895	TMC8	transmembrane channel like 8 [Source:HGNC Symbol;Acc:HGNC:20474]
TBIG005796	ENSG00000163803	PLB1	phospholipase B1 [Source:HGNC Symbol;Acc:HGNC:30041]
TBIG042483	ENSG00000211890	IGHA2	immunoglobulin heavy constant alpha 2 (A2m marker) [Source:HGNC Symbol;Acc:HGNC:5479]
TBIG031592	ENSG00000085117	CD82	CD82 molecule [Source:HGNC Symbol;Acc:HGNC:6210]
TBIG004345	ENSG00000133048	CHI3L1	chitinase 3 like 1 [Source:HGNC Symbol;Acc:HGNC:1932]
TBIG022462	ENSG00000176125	UFSP1	UFM1 specific peptidase 1 (inactive) [Source:HGNC Symbol;Acc:HGNC:33821]
TBIG049789	ENSG00000261371	PECAM1	platelet and endothelial cell adhesion molecule 1 [Source:HGNC Symbol;Acc:HGNC:8823]
TBIG043289	ENSG00000137841	PLCB2	phospholipase C beta 2 [Source:HGNC Symbol;Acc:HGNC:9055]
TBIG053348	ENSG00000174837	ADGRE1	adhesion G protein-coupled receptor E1 [Source:HGNC Symbol;Acc:HGNC:3336]
TBIG022906	ENSG00000158457	TSPAN33	tetraspanin 33 [Source:HGNC Symbol;Acc:HGNC:28743]
TBIG042379	ENSG00000185215	TNFAIP2	TNF alpha induced protein 2 [Source:HGNC Symbol;Acc:HGNC:11895]
TBIG036164	ENSG00000171840	NINJ2	ninjurin 2 [Source:HGNC Symbol;Acc:HGNC:7825]
TBIG036103	ENSG00000151651	ADAM8	ADAM metallopeptidase domain 8 [Source:HGNC Symbol;Acc:HGNC:215]
TBIG049206	ENSG00000184922	FMNL1	formin like 1 [Source:HGNC Symbol;Acc:HGNC:1212]
TBIG036658	ENSG00000111348	ARHGDIB	Rho GDP dissociation inhibitor beta [Source:HGNC Symbol;Acc:HGNC:679]
TBIG018772	ENSG00000023892	DEF6	DEF6, guanine nucleotide exchange factor [Source:HGNC Symbol;Acc:HGNC:2760]
TBIG055408	ENSG00000105509	HAS1	hyaluronan synthase 1 [Source:HGNC Symbol;Acc:HGNC:4818]
TBIG049776	ENSG00000007312	CD79B	CD79b molecule [Source:HGNC Symbol;Acc:HGNC:1699]
TBIG032252	ENSG00000149781	FERMT3	fermitin family member 3 [Source:HGNC Symbol;Acc:HGNC:23151]
TBIG040902	ENSG00000129467	ADCY4	adenylate cyclase 4 [Source:HGNC Symbol;Acc:HGNC:235]
TBIG044326	ENSG00000140379	BCL2A1	BCL2 related protein A1 [Source:HGNC Symbol;Acc:HGNC:991]
TBIG053532	ENSG00000076662	ICAM3	intercellular adhesion molecule 3 [Source:HGNC Symbol;Acc:HGNC:5346]
TBIG018557	ENSG00000227507	LTB	lymphotoxin beta [Source:HGNC Symbol;Acc:HGNC:6711]
TBIG053716	ENSG00000104903	LYL1	LYL1, basic helix-loop-helix family member [Source:HGNC Symbol;Acc:HGNC:6734]
TBIG042497	ENSG00000211898	IGHD	immunoglobulin heavy constant delta [Source:HGNC Symbol;Acc:HGNC:5480]
TBIG017279	ENSG00000135077	HAVCR2	hepatitis A virus cellular receptor 2 [Source:HGNC Symbol;Acc:HGNC:18437]
TBIG038588	ENSG00000135094	SDS	serine dehydratase [Source:HGNC Symbol;Acc:HGNC:10691]
TBIG051639	ENSG00000198053	SIRPA	signal regulatory protein alpha [Source:HGNC Symbol;Acc:HGNC:9662]
TBIG032774	ENSG00000062282	DGAT2	diacylglycerol O-acyltransferase 2 [Source:HGNC Symbol;Acc:HGNC:16940]
TBIG029759	ENSG00000095383	TBC1D2	TBC1 domain family member 2 [Source:HGNC Symbol;Acc:HGNC:18026]
TBIG019050	ENSG00000146070	PLA2G7	phospholipase A2 group VII [Source:HGNC Symbol;Acc:HGNC:9040]
TBIG003063	ENSG00000143369	ECM1	extracellular matrix protein 1 [Source:HGNC Symbol;Acc:HGNC:3153]
TBIG030055	ENSG00000136869	TLR4	toll like receptor 4 [Source:HGNC Symbol;Acc:HGNC:11850]
TBIG023600	ENSG00000198223	CSF2RA	colony stimulating factor 2 receptor alpha subunit [Source:HGNC Symbol;Acc:HGNC:2435]
TBIG046368	ENSG00000167207	NOD2	nucleotide binding oligomerization domain containing 2 [Source:HGNC Symbol;Acc:HGNC:5331]
TBIG054829	ENSG00000028277	POU2F2	POU class 2 homeobox 2 [Source:HGNC Symbol;Acc:HGNC:9213]
TBIG055237	ENSG00000104870	FCGRT	Fc fragment of IgG receptor and transporter [Source:HGNC Symbol;Acc:HGNC:3621]
TBIG020736	ENSG00000106003	LFNG	LFNG O-fucosylpeptide 3-beta-N-acetylglucosaminyltransferase [Source:HGNC Symbol;Acc:HGNC:6560]
TBIG049781	ENSG00000108622	ICAM2	intercellular adhesion molecule 2 [Source:HGNC Symbol;Acc:HGNC:5345]
TBIG054847	ENSG00000079435	LIPE	lipase E, hormone sensitive type [Source:HGNC Symbol;Acc:HGNC:6621]
TBIG033484	ENSG00000149577	SIDT2	SID1 transmembrane family member 2 [Source:HGNC Symbol;Acc:HGNC:24272]
TBIG006967	ENSG00000158050	DUSP2	dual specificity phosphatase 2 [Source:HGNC Symbol;Acc:HGNC:3068]
TBIG050164	ENSG00000141524	TMC6	transmembrane channel like 6 [Source:HGNC Symbol;Acc:HGNC:18021]
TBIG047175	ENSG00000103187	COTL1	coactosin like F-actin binding protein 1 [Source:HGNC Symbol;Acc:HGNC:18304]
TBIG001398	ENSG00000196517	SLC6A9	solute carrier family 6 member 9 [Source:HGNC Symbol;Acc:HGNC:11056]
TBIG041300	ENSG00000186469	GNG2	G protein subunit gamma 2 [Source:HGNC Symbol;Acc:HGNC:4404]
TBIG045165	ENSG00000103313	MEFV	MEFV, pyrin innate immunity regulator [Source:HGNC Symbol;Acc:HGNC:6998]
TBIG039660	ENSG00000136167	LCP1	lymphocyte cytosolic protein 1 [Source:HGNC Symbol;Acc:HGNC:6528]
TBIG046501	ENSG00000125144	MT1G	metallothionein 1G [Source:HGNC Symbol;Acc:HGNC:7399]
TBIG027011	ENSG00000254087	LYN	LYN proto-oncogene, Src family tyrosine kinase [Source:HGNC Symbol;Acc:HGNC:6735]
TBIG037247	ENSG00000135472	FAIM2	Fas apoptotic inhibitory molecule 2 [Source:HGNC Symbol;Acc:HGNC:17067]
TBIG054051	ENSG00000089639	GMIP	GEM interacting protein [Source:HGNC Symbol;Acc:HGNC:24852]
TBIG046367	ENSG00000167208	SNX20	sorting nexin 20 [Source:HGNC Symbol;Acc:HGNC:30390]
TBIG055667	ENSG00000186431	FCAR	Fc fragment of IgA receptor [Source:HGNC Symbol;Acc:HGNC:3608]
TBIG026651	ENSG00000157168	NRG1	neuregulin 1 [Source:HGNC Symbol;Acc:HGNC:7997]
TBIG057786	ENSG00000177989	ODF3B	outer dense fiber of sperm tails 3B [Source:HGNC Symbol;Acc:HGNC:34388]
TBIG053039	ENSG00000116017	ARID3A	AT-rich interaction domain 3A [Source:HGNC Symbol;Acc:HGNC:3031]
TBIG050295	ENSG00000185527	PDE6G	phosphodiesterase 6G [Source:HGNC Symbol;Acc:HGNC:8789]
TBIG044176	ENSG00000167173	C15orf39	chromosome 15 open reading frame 39 [Source:HGNC Symbol;Acc:HGNC:24497]
TBIG000426	ENSG00000162496	DHRS3	dehydrogenase/reductase 3 [Source:HGNC Symbol;Acc:HGNC:17693]
TBIG012907	ENSG00000174125	TLR1	toll like receptor 1 [Source:HGNC Symbol;Acc:HGNC:11847]
TBIG017989	ENSG00000078401	EDN1	endothelin 1 [Source:HGNC Symbol;Acc:HGNC:3176]
TBIG046356	ENSG00000121281	ADCY7	adenylate cyclase 7 [Source:HGNC Symbol;Acc:HGNC:238]
TBIG053472	ENSG00000270011	ZNF559-ZNF177	ZNF559-ZNF177 readthrough [Source:HGNC Symbol;Acc:HGNC:42964]
TBIG054898	ENSG00000011422	PLAUR	plasminogen activator, urokinase receptor [Source:HGNC Symbol;Acc:HGNC:9053]
TBIG023427	ENSG00000133561	GIMAP6	GTPase, IMAP family member 6 [Source:HGNC Symbol;Acc:HGNC:21918]
TBIG036099	ENSG00000151650	VENTX	VENT homeobox [Source:HGNC Symbol;Acc:HGNC:13639]
TBIG049792	ENSG00000271605	MILR1	mast cell immunoglobulin like receptor 1 [Source:HGNC Symbol;Acc:HGNC:27570]
TBIG048626	ENSG00000108691	CCL2	C-C motif chemokine ligand 2 [Source:HGNC Symbol;Acc:HGNC:10618]
TBIG030506	ENSG00000148400	NOTCH1	notch 1 [Source:HGNC Symbol;Acc:HGNC:7881]
TBIG047929	ENSG00000221926	TRIM16	tripartite motif containing 16 [Source:HGNC Symbol;Acc:HGNC:17241]
TBIG050410	ENSG00000158270	COLEC12	collectin subfamily member 12 [Source:HGNC Symbol;Acc:HGNC:16016]
TBIG056901	ENSG00000211677	IGLC2	immunoglobulin lambda constant 2 [Source:HGNC Symbol;Acc:HGNC:5856]
TBIG031493	ENSG00000026508	CD44	CD44 molecule (Indian blood group) [Source:HGNC Symbol;Acc:HGNC:1681]
TBIG044155	ENSG00000103653	CSK	C-terminal Src kinase [Source:HGNC Symbol;Acc:HGNC:2444]
TBIG030825	ENSG00000177105	RHOG	ras homolog family member G [Source:HGNC Symbol;Acc:HGNC:672]
TBIG052966	ENSG00000171700	RGS19	regulator of G protein signaling 19 [Source:HGNC Symbol;Acc:HGNC:13735]
TBIG057981	ENSG00000155307	SAMSN1	SAM domain, SH3 domain and nuclear localization signals 1 [Source:HGNC Symbol;Acc:HGNC:10528]
TBIG033342	ENSG00000110777	POU2AF1	POU class 2 associating factor 1 [Source:HGNC Symbol;Acc:HGNC:9211]
TBIG024561	ENSG00000130052	STARD8	StAR related lipid transfer domain containing 8 [Source:HGNC Symbol;Acc:HGNC:19161]
TBIG032531	ENSG00000132749	TESMIN	testis expressed metallothionein like protein [Source:HGNC Symbol;Acc:HGNC:7446]
TBIG057758	ENSG00000100427	MLC1	megalencephalic leukoencephalopathy with subcortical cysts 1 [Source:HGNC Symbol;Acc:HGNC:17082]
TBIG047914	ENSG00000125409	TEKT3	tektin 3 [Source:HGNC Symbol;Acc:HGNC:14293]
TBIG033626	ENSG00000137642	SORL1	sortilin related receptor 1 [Source:HGNC Symbol;Acc:HGNC:11185]
TBIG046022	ENSG00000140678	ITGAX	integrin subunit alpha X [Source:HGNC Symbol;Acc:HGNC:6152]
TBIG049203	ENSG00000168517	HEXIM2	hexamethylene bisacetamide inducible 2 [Source:HGNC Symbol;Acc:HGNC:28591]
TBIG000861	ENSG00000117676	RPS6KA1	ribosomal protein S6 kinase A1 [Source:HGNC Symbol;Acc:HGNC:10430]
TBIG015474	ENSG00000171522	PTGER4	prostaglandin E receptor 4 [Source:HGNC Symbol;Acc:HGNC:9596]
TBIG038480	ENSG00000110921	MVK	mevalonate kinase [Source:HGNC Symbol;Acc:HGNC:7530]
TBIG036515	ENSG00000173391	OLR1	oxidized low density lipoprotein receptor 1 [Source:HGNC Symbol;Acc:HGNC:8133]
TBIG033811	ENSG00000151702	FLI1	Fli-1 proto-oncogene, ETS transcription factor [Source:HGNC Symbol;Acc:HGNC:3749]
TBIG027285	ENSG00000154589	LY96	lymphocyte antigen 96 [Source:HGNC Symbol;Acc:HGNC:17156]
TBIG057785	ENSG00000025708	TYMP	thymidine phosphorylase [Source:HGNC Symbol;Acc:HGNC:3148]
TBIG044659	ENSG00000185442	FAM174B	family with sequence similarity 174 member B [Source:HGNC Symbol;Acc:HGNC:34339]
TBIG036348	ENSG00000111679	PTPN6	protein tyrosine phosphatase, non-receptor type 6 [Source:HGNC Symbol;Acc:HGNC:9658]
TBIG053765	ENSG00000123146	ADGRE5	adhesion G protein-coupled receptor E5 [Source:HGNC Symbol;Acc:HGNC:1711]
TBIG000995	ENSG00000162511	LAPTM5	lysosomal protein transmembrane 5 [Source:HGNC Symbol;Acc:HGNC:29612]
TBIG001052	ENSG00000182866	LCK	LCK proto-oncogene, Src family tyrosine kinase [Source:HGNC Symbol;Acc:HGNC:6524]
TBIG007102	ENSG00000115607	IL18RAP	interleukin 18 receptor accessory protein [Source:HGNC Symbol;Acc:HGNC:5989]
TBIG005929	ENSG00000138061	CYP1B1	cytochrome P450 family 1 subfamily B member 1 [Source:HGNC Symbol;Acc:HGNC:2597]
TBIG032286	ENSG00000068831	RASGRP2	RAS guanyl releasing protein 2 [Source:HGNC Symbol;Acc:HGNC:9879]
TBIG000227	ENSG00000069424	KCNAB2	potassium voltage-gated channel subfamily A regulatory beta subunit 2 [Source:HGNC Symbol;Acc:HGNC:6229]
TBIG032514	ENSG00000006534	ALDH3B1	aldehyde dehydrogenase 3 family member B1 [Source:HGNC Symbol;Acc:HGNC:410]
TBIG003630	ENSG00000203747	FCGR3A	Fc fragment of IgG receptor IIIa [Source:HGNC Symbol;Acc:HGNC:3619]
TBIG021043	ENSG00000122585	NPY	neuropeptide Y [Source:HGNC Symbol;Acc:HGNC:7955]
TBIG000815	ENSG00000117643	MAN1C1	mannosidase alpha class 1C member 1 [Source:HGNC Symbol;Acc:HGNC:19080]
TBIG013400	ENSG00000169429	CXCL8	C-X-C motif chemokine ligand 8 [Source:HGNC Symbol;Acc:HGNC:6025]
TBIG053519	ENSG00000105364	MRPL4	mitochondrial ribosomal protein L4 [Source:HGNC Symbol;Acc:HGNC:14276]
TBIG020728	ENSG00000106266	SNX8	sorting nexin 8 [Source:HGNC Symbol;Acc:HGNC:14972]
TBIG011035	ENSG00000114013	CD86	CD86 molecule [Source:HGNC Symbol;Acc:HGNC:1705]
TBIG048745	ENSG00000278619	MRM1	mitochondrial rRNA methyltransferase 1 [Source:HGNC Symbol;Acc:HGNC:26202]
TBIG037640	ENSG00000123329	ARHGAP9	Rho GTPase activating protein 9 [Source:HGNC Symbol;Acc:HGNC:14130]
TBIG032813	ENSG00000137474	MYO7A	myosin VIIA [Source:HGNC Symbol;Acc:HGNC:7606]
TBIG053821	ENSG00000105122	RASAL3	RAS protein activator like 3 [Source:HGNC Symbol;Acc:HGNC:26129]
TBIG009062	ENSG00000156966	B3GNT7	UDP-GlcNAc:betaGal beta-1,3-N-acetylglucosaminyltransferase 7 [Source:HGNC Symbol;Acc:HGNC:18811]
TBIG032756	ENSG00000137486	ARRB1	arrestin beta 1 [Source:HGNC Symbol;Acc:HGNC:711]
TBIG018138	ENSG00000111913	RIPOR2	RHO family interacting cell polarization regulator 2 [Source:HGNC Symbol;Acc:HGNC:13872]
TBIG054903	ENSG00000104783	KCNN4	potassium calcium-activated channel subfamily N member 4 [Source:HGNC Symbol;Acc:HGNC:6293]
TBIG047295	ENSG00000167508	MVD	mevalonate diphosphate decarboxylase [Source:HGNC Symbol;Acc:HGNC:7529]
TBIG056753	ENSG00000206140	TMEM191C	transmembrane protein 191C [Source:HGNC Symbol;Acc:HGNC:33601]
TBIG032513	ENSG00000110057	UNC93B1	unc-93 homolog B1, TLR signaling regulator [Source:HGNC Symbol;Acc:HGNC:13481]
TBIG045706	ENSG00000166501	PRKCB	protein kinase C beta [Source:HGNC Symbol;Acc:HGNC:9395]
TBIG001280	ENSG00000084070	SMAP2	small ArfGAP2 [Source:HGNC Symbol;Acc:HGNC:25082]
TBIG018916	ENSG00000112561	TFEB	transcription factor EB [Source:HGNC Symbol;Acc:HGNC:11753]
TBIG015131	ENSG00000154122	ANKH	ANKH inorganic pyrophosphate transport regulator [Source:HGNC Symbol;Acc:HGNC:15492]
TBIG052409	ENSG00000204103	MAFB	MAF bZIP transcription factor B [Source:HGNC Symbol;Acc:HGNC:6408]
TBIG029663	ENSG00000165140	FBP1	fructose-bisphosphatase 1 [Source:HGNC Symbol;Acc:HGNC:3606]
TBIG031516	ENSG00000135362	PRR5L	proline rich 5 like [Source:HGNC Symbol;Acc:HGNC:25878]
TBIG022895	ENSG00000128604	IRF5	interferon regulatory factor 5 [Source:HGNC Symbol;Acc:HGNC:6120]
TBIG049161	ENSG00000030582	GRN	granulin precursor [Source:HGNC Symbol;Acc:HGNC:4601]
TBIG030224	ENSG00000095370	SH2D3C	SH2 domain containing 3C [Source:HGNC Symbol;Acc:HGNC:16884]
TBIG055646	ENSG00000104972	LILRB1	leukocyte immunoglobulin like receptor B1 [Source:HGNC Symbol;Acc:HGNC:6605]
TBIG051602	ENSG00000125898	FAM110A	family with sequence similarity 110 member A [Source:HGNC Symbol;Acc:HGNC:16188]
TBIG048726	ENSG00000276070	CCL4L2	C-C motif chemokine ligand 4 like 2 [Source:HGNC Symbol;Acc:HGNC:24066]
TBIG044357	ENSG00000172349	IL16	interleukin 16 [Source:HGNC Symbol;Acc:HGNC:5980]
TBIG007758	ENSG00000115919	KYNU	kynureninase [Source:HGNC Symbol;Acc:HGNC:6469]
TBIG045369	ENSG00000189067	LITAF	lipopolysaccharide induced TNF factor [Source:HGNC Symbol;Acc:HGNC:16841]
TBIG000873	ENSG00000204160	ZDHHC18	zinc finger DHHC-type containing 18 [Source:HGNC Symbol;Acc:HGNC:20712]
TBIG028086	ENSG00000155926	SLA	Src like adaptor [Source:HGNC Symbol;Acc:HGNC:10902]
TBIG049998	ENSG00000186407	CD300E	CD300e molecule [Source:HGNC Symbol;Acc:HGNC:28874]
TBIG054670	ENSG00000130755	GMFG	glia maturation factor gamma [Source:HGNC Symbol;Acc:HGNC:4374]
TBIG004430	ENSG00000276600	RAB7B	RAB7B, member RAS oncogene family [Source:HGNC Symbol;Acc:HGNC:30513]
TBIG037131	ENSG00000111424	VDR	vitamin D receptor [Source:HGNC Symbol;Acc:HGNC:12679]
TBIG046659	ENSG00000089505	CMTM1	CKLF like MARVEL transmembrane domain containing 1 [Source:HGNC Symbol;Acc:HGNC:19172]
TBIG031687	ENSG00000172247	C1QTNF4	C1q and TNF related 4 [Source:HGNC Symbol;Acc:HGNC:14346]
TBIG000584	ENSG00000159363	ATP13A2	ATPase cation transporting 13A2 [Source:HGNC Symbol;Acc:HGNC:30213]
TBIG000929	ENSG00000158156	XKR8	XK related 8 [Source:HGNC Symbol;Acc:HGNC:25508]
TBIG018070	ENSG00000137393	RNF144B	ring finger protein 144B [Source:HGNC Symbol;Acc:HGNC:21578]
TBIG030643	ENSG00000185201	IFITM2	interferon induced transmembrane protein 2 [Source:HGNC Symbol;Acc:HGNC:5413]
TBIG002567	ENSG00000064886	CHI3L2	chitinase 3 like 2 [Source:HGNC Symbol;Acc:HGNC:1933]
TBIG035504	ENSG00000177853	ZNF518A	zinc finger protein 518A [Source:HGNC Symbol;Acc:HGNC:29009]
TBIG035643	ENSG00000198408	OGA	O-GlcNAcase [Source:HGNC Symbol;Acc:HGNC:7056]
TBIG016469	ENSG00000145780	FEM1C	fem-1 homolog C [Source:HGNC Symbol;Acc:HGNC:16933]
TBIG019804	ENSG00000009413	REV3L	REV3 like, DNA directed polymerase zeta catalytic subunit [Source:HGNC Symbol;Acc:HGNC:9968]
TBIG031090	ENSG00000166471	TMEM41B	transmembrane protein 41B [Source:HGNC Symbol;Acc:HGNC:28948]
TBIG044770	ENSG00000182253	SYNM	synemin [Source:HGNC Symbol;Acc:HGNC:24466]
TBIG046836	ENSG00000196696	PDXDC2P-NPIPB14P	nuclear pore complex-interacting protein [Source:NCBI gene;Acc:283970]
TBIG051463	ENSG00000141665	FBXO15	F-box protein 15 [Source:HGNC Symbol;Acc:HGNC:13617]
TBIG030600	ENSG00000130653	PNPLA7	patatin like phospholipase domain containing 7 [Source:HGNC Symbol;Acc:HGNC:24768]
TBIG006275	ENSG00000170264	FAM161A	FAM161A, centrosomal protein [Source:HGNC Symbol;Acc:HGNC:25808]
TBIG008155	ENSG00000128656	CHN1	chimerin 1 [Source:HGNC Symbol;Acc:HGNC:1943]
TBIG034208	ENSG00000165997	ARL5B	ADP ribosylation factor like GTPase 5B [Source:HGNC Symbol;Acc:HGNC:23052]
TBIG016837	ENSG00000112981	NME5	NME/NM23 family member 5 [Source:HGNC Symbol;Acc:HGNC:7853]
TBIG049449	ENSG00000136449	MYCBPAP	MYCBP associated protein [Source:HGNC Symbol;Acc:HGNC:19677]
TBIG018621	ENSG00000224389	C4B	complement C4B (Chido blood group) [Source:HGNC Symbol;Acc:HGNC:1324]
TBIG043929	ENSG00000103742	IGDCC4	immunoglobulin superfamily DCC subclass member 4 [Source:HGNC Symbol;Acc:HGNC:13770]
TBIG033100	ENSG00000166012	TAF1D	TATA-box binding protein associated factor, RNA polymerase I subunit D [Source:HGNC Symbol;Acc:HGNC:28759]
TBIG006261	ENSG00000115464	USP34	ubiquitin specific peptidase 34 [Source:HGNC Symbol;Acc:HGNC:20066]
TBIG038688	ENSG00000152137	HSPB8	heat shock protein family B (small) member 8 [Source:HGNC Symbol;Acc:HGNC:30171]
TBIG039483	ENSG00000242715	CCDC169	coiled-coil domain containing 169 [Source:HGNC Symbol;Acc:HGNC:34361]
TBIG033665	ENSG00000166257	SCN3B	sodium voltage-gated channel beta subunit 3 [Source:HGNC Symbol;Acc:HGNC:20665]
TBIG043703	ENSG00000069869	NEDD4	neural precursor cell expressed, developmentally down-regulated 4, E3 ubiquitin protein ligase [Source:HGNC Symbol;Acc:HGNC:7727]
TBIG026798	ENSG00000104332	SFRP1	secreted frizzled related protein 1 [Source:HGNC Symbol;Acc:HGNC:10776]
TBIG003080	ENSG00000143387	CTSK	cathepsin K [Source:HGNC Symbol;Acc:HGNC:2536]
TBIG038720	ENSG00000135097	MSI1	musashi RNA binding protein 1 [Source:HGNC Symbol;Acc:HGNC:7330]
TBIG022224	ENSG00000127914	AKAP9	A-kinase anchoring protein 9 [Source:HGNC Symbol;Acc:HGNC:379]
TBIG005051	ENSG00000077522	ACTN2	actinin alpha 2 [Source:HGNC Symbol;Acc:HGNC:164]
TBIG023443	ENSG00000213199	ASIC3	acid sensing ion channel subunit 3 [Source:HGNC Symbol;Acc:HGNC:101]
TBIG004339	ENSG00000143847	PPFIA4	PTPRF interacting protein alpha 4 [Source:HGNC Symbol;Acc:HGNC:9248]
TBIG033044	ENSG00000077616	NAALAD2	N-acetylated alpha-linked acidic dipeptidase 2 [Source:HGNC Symbol;Acc:HGNC:14526]
TBIG038367	ENSG00000111696	NT5DC3	5'-nucleotidase domain containing 3 [Source:HGNC Symbol;Acc:HGNC:30826]
TBIG049918	ENSG00000154265	ABCA5	ATP binding cassette subfamily A member 5 [Source:HGNC Symbol;Acc:HGNC:35]
TBIG006014	ENSG00000152527	PLEKHH2	pleckstrin homology, MyTH4 and FERM domain containing H2 [Source:HGNC Symbol;Acc:HGNC:30506]
TBIG057029	ENSG00000100058	CRYBB2P1	crystallin beta B2 pseudogene 1 [Source:HGNC Symbol;Acc:HGNC:2399]
TBIG029735	ENSG00000197816	CCDC180	coiled-coil domain containing 180 [Source:HGNC Symbol;Acc:HGNC:29303]
TBIG002296	ENSG00000117525	F3	coagulation factor III, tissue factor [Source:HGNC Symbol;Acc:HGNC:3541]
TBIG008497	ENSG00000013441	CLK1	CDC like kinase 1 [Source:HGNC Symbol;Acc:HGNC:2068]
TBIG003824	ENSG00000116132	PRRX1	paired related homeobox 1 [Source:HGNC Symbol;Acc:HGNC:9142]
TBIG006161	ENSG00000068878	PSME4	proteasome activator subunit 4 [Source:HGNC Symbol;Acc:HGNC:20635]
TBIG019195	ENSG00000151914	DST	dystonin [Source:HGNC Symbol;Acc:HGNC:1090]
TBIG028458	ENSG00000147854	UHRF2	ubiquitin like with PHD and ring finger domains 2 [Source:HGNC Symbol;Acc:HGNC:12557]
TBIG026457	ENSG00000261026	AC105046.1	novel transcript, overlapping to EGR3
TBIG019217	ENSG00000215190	LINC00680	long intergenic non-protein coding RNA 680 [Source:HGNC Symbol;Acc:HGNC:44417]
TBIG050007	ENSG00000161509	GRIN2C	glutamate ionotropic receptor NMDA type subunit 2C [Source:HGNC Symbol;Acc:HGNC:4587]
TBIG045604	ENSG00000005187	ACSM3	acyl-CoA synthetase medium chain family member 3 [Source:HGNC Symbol;Acc:HGNC:10522]
TBIG045500	ENSG00000183889	PKD1P1	polycystin 1, transient receptor potential channel interacting pseudogene 1 [Source:NCBI gene;Acc:339044]
TBIG048861	ENSG00000073605	GSDMB	gasdermin B [Source:HGNC Symbol;Acc:HGNC:23690]
TBIG029273	ENSG00000196873	CBWD3	COBW domain containing 3 [Source:HGNC Symbol;Acc:HGNC:18519]
TBIG045324	ENSG00000166669	ATF7IP2	activating transcription factor 7 interacting protein 2 [Source:HGNC Symbol;Acc:HGNC:20397]
TBIG027534	ENSG00000205133	TRIQK	triple QxxK/R motif containing [Source:HGNC Symbol;Acc:HGNC:27828]
TBIG052573	ENSG00000198185	ZNF334	zinc finger protein 334 [Source:HGNC Symbol;Acc:HGNC:15806]
TBIG007861	ENSG00000182389	CACNB4	calcium voltage-gated channel auxiliary subunit beta 4 [Source:HGNC Symbol;Acc:HGNC:1404]
TBIG037800	ENSG00000149948	HMGA2	high mobility group AT-hook 2 [Source:HGNC Symbol;Acc:HGNC:5009]
TBIG045449	ENSG00000183426	NPIPA1	nuclear pore complex interacting protein family member A1 [Source:HGNC Symbol;Acc:HGNC:7909]
TBIG048878	ENSG00000108352	RAPGEFL1	Rap guanine nucleotide exchange factor like 1 [Source:HGNC Symbol;Acc:HGNC:17428]
TBIG058265	ENSG00000159086	PAXBP1	PAX3 and PAX7 binding protein 1 [Source:HGNC Symbol;Acc:HGNC:13579]
TBIG026371	ENSG00000078674	PCM1	pericentriolar material 1 [Source:HGNC Symbol;Acc:HGNC:8727]
TBIG020552	ENSG00000112541	PDE10A	phosphodiesterase 10A [Source:HGNC Symbol;Acc:HGNC:8772]
TBIG035853	ENSG00000175535	PNLIP	pancreatic lipase [Source:HGNC Symbol;Acc:HGNC:9155]
TBIG004398	ENSG00000174529	TMEM81	transmembrane protein 81 [Source:HGNC Symbol;Acc:HGNC:32349]
TBIG055341	ENSG00000167757	KLK11	kallikrein related peptidase 11 [Source:HGNC Symbol;Acc:HGNC:6359]
TBIG016300	ENSG00000153922	CHD1	chromodomain helicase DNA binding protein 1 [Source:HGNC Symbol;Acc:HGNC:1915]
TBIG053392	ENSG00000104938	CLEC4M	C-type lectin domain family 4 member M [Source:HGNC Symbol;Acc:HGNC:13523]
TBIG002329	ENSG00000117569	PTBP2	polypyrimidine tract binding protein 2 [Source:HGNC Symbol;Acc:HGNC:17662]
TBIG048780	ENSG00000274512	TBC1D3L	TBC1 domain family member 3L [Source:HGNC Symbol;Acc:HGNC:51246]
TBIG053585	ENSG00000205517	RGL3	ral guanine nucleotide dissociation stimulator like 3 [Source:HGNC Symbol;Acc:HGNC:30282]
TBIG003238	ENSG00000196754	S100A2	S100 calcium binding protein A2 [Source:HGNC Symbol;Acc:HGNC:10492]
TBIG041313	ENSG00000180998	GPR137C	G protein-coupled receptor 137C [Source:HGNC Symbol;Acc:HGNC:25445]
TBIG008004	ENSG00000115290	GRB14	growth factor receptor bound protein 14 [Source:HGNC Symbol;Acc:HGNC:4565]
TBIG018048	ENSG00000112183	RBM24	RNA binding motif protein 24 [Source:HGNC Symbol;Acc:HGNC:21539]
TBIG017198	ENSG00000145908	ZNF300	zinc finger protein 300 [Source:HGNC Symbol;Acc:HGNC:13091]
TBIG058493	ENSG00000160201	U2AF1	U2 small nuclear RNA auxiliary factor 1 [Source:HGNC Symbol;Acc:HGNC:12453]
TBIG034875	ENSG00000171988	JMJD1C	jumonji domain containing 1C [Source:HGNC Symbol;Acc:HGNC:12313]
TBIG026563	ENSG00000168079	SCARA5	scavenger receptor class A member 5 [Source:HGNC Symbol;Acc:HGNC:28701]
TBIG003796	ENSG00000117479	SLC19A2	solute carrier family 19 member 2 [Source:HGNC Symbol;Acc:HGNC:10938]
TBIG008436	ENSG00000144395	CCDC150	coiled-coil domain containing 150 [Source:HGNC Symbol;Acc:HGNC:26834]
TBIG033234	ENSG00000260966	AP001486.2	novel transcript, overlapping to DCUN1D5
TBIG041261	ENSG00000198513	ATL1	atlastin GTPase 1 [Source:HGNC Symbol;Acc:HGNC:11231]
TBIG045647	ENSG00000185864	NPIPB4	nuclear pore complex interacting protein family member B4 [Source:HGNC Symbol;Acc:HGNC:41985]
TBIG015774	ENSG00000153914	SREK1	splicing regulatory glutamic acid and lysine rich protein 1 [Source:HGNC Symbol;Acc:HGNC:17882]
TBIG055635	ENSG00000167615	LENG8	leukocyte receptor cluster member 8 [Source:HGNC Symbol;Acc:HGNC:15500]
TBIG044457	ENSG00000176700	SCAND2P	SCAN domain containing 2 pseudogene [Source:HGNC Symbol;Acc:HGNC:10567]
TBIG043078	ENSG00000215302	AC127502.1	WAS protein homolog associated with actin, golgi membranes and microtubules (WHAMM) pseudogene
TBIG006506	ENSG00000116127	ALMS1	ALMS1, centrosome and basal body associated protein [Source:HGNC Symbol;Acc:HGNC:428]
TBIG001757	ENSG00000184292	TACSTD2	tumor associated calcium signal transducer 2 [Source:HGNC Symbol;Acc:HGNC:11530]
TBIG047817	ENSG00000154914	USP43	ubiquitin specific peptidase 43 [Source:HGNC Symbol;Acc:HGNC:20072]
TBIG034928	ENSG00000138346	DNA2	DNA replication helicase/nuclease 2 [Source:HGNC Symbol;Acc:HGNC:2939]
TBIG027204	ENSG00000137573	SULF1	sulfatase 1 [Source:HGNC Symbol;Acc:HGNC:20391]
TBIG003006	ENSG00000269713	NBPF9	NBPF member 9 [Source:HGNC Symbol;Acc:HGNC:31991]
TBIG058619	ENSG00000160282	FTCD	formimidoyltransferase cyclodeaminase [Source:HGNC Symbol;Acc:HGNC:3974]
TBIG043140	ENSG00000223509	AC135983.2	WAS protein homolog associated with actin, golgi membranes and microtubules (WHAMM) pseudogene
TBIG052782	ENSG00000198768	APCDD1L	APC down-regulated 1 like [Source:HGNC Symbol;Acc:HGNC:26892]
TBIG024807	ENSG00000198157	HMGN5	high mobility group nucleosome binding domain 5 [Source:HGNC Symbol;Acc:HGNC:8013]
TBIG008952	ENSG00000171951	SCG2	secretogranin II [Source:HGNC Symbol;Acc:HGNC:10575]
TBIG046790	ENSG00000039068	CDH1	cadherin 1 [Source:HGNC Symbol;Acc:HGNC:1748]
TBIG029859	ENSG00000106701	FSD1L	fibronectin type III and SPRY domain containing 1 like [Source:HGNC Symbol;Acc:HGNC:13753]
TBIG000843	ENSG00000142675	CNKSR1	connector enhancer of kinase suppressor of Ras 1 [Source:HGNC Symbol;Acc:HGNC:19700]
TBIG057813	ENSG00000280433	FP565260.6	trafficking protein particle complex subunit 10-like [Source:NCBI gene;Acc:102724200]
TBIG024835	ENSG00000147180	ZNF711	zinc finger protein 711 [Source:HGNC Symbol;Acc:HGNC:13128]
TBIG020114	ENSG00000135541	AHI1	Abelson helper integration site 1 [Source:HGNC Symbol;Acc:HGNC:21575]
TBIG026790	ENSG00000176907	TCIM	transcriptional and immune response regulator [Source:HGNC Symbol;Acc:HGNC:1357]
TBIG011675	ENSG00000163660	CCNL1	cyclin L1 [Source:HGNC Symbol;Acc:HGNC:20569]
TBIG026431	ENSG00000168453	HR	HR, lysine demethylase and nuclear receptor corepressor [Source:HGNC Symbol;Acc:HGNC:5172]
TBIG005969	ENSG00000152154	TMEM178A	transmembrane protein 178A [Source:HGNC Symbol;Acc:HGNC:28517]
TBIG033514	ENSG00000149573	MPZL2	myelin protein zero like 2 [Source:HGNC Symbol;Acc:HGNC:3496]
TBIG007024	ENSG00000228486	C2orf92	chromosome 2 open reading frame 92 [Source:HGNC Symbol;Acc:HGNC:49272]
TBIG014531	ENSG00000164128	NPY1R	neuropeptide Y receptor Y1 [Source:HGNC Symbol;Acc:HGNC:7956]
TBIG039792	ENSG00000243406	MRPS31P5	mitochondrial ribosomal protein S31 pseudogene 5 [Source:HGNC Symbol;Acc:HGNC:39253]
TBIG057978	ENSG00000185272	RBM11	RNA binding motif protein 11 [Source:HGNC Symbol;Acc:HGNC:9897]
TBIG043181	ENSG00000175265	GOLGA8A	golgin A8 family member A [Source:HGNC Symbol;Acc:HGNC:31972]
TBIG022879	ENSG00000205085	FAM71F2	family with sequence similarity 71 member F2 [Source:HGNC Symbol;Acc:HGNC:27998]
TBIG037914	ENSG00000133858	ZFC3H1	zinc finger C3H1-type containing [Source:HGNC Symbol;Acc:HGNC:28328]
TBIG054462	ENSG00000126266	FFAR1	free fatty acid receptor 1 [Source:HGNC Symbol;Acc:HGNC:4498]
TBIG003304	ENSG00000163239	TDRD10	tudor domain containing 10 [Source:HGNC Symbol;Acc:HGNC:25316]
TBIG005956	ENSG00000214694	ARHGEF33	Rho guanine nucleotide exchange factor 33 [Source:HGNC Symbol;Acc:HGNC:37252]
TBIG056940	ENSG00000228315	GUSBP11	glucuronidase, beta pseudogene 11 [Source:HGNC Symbol;Acc:HGNC:42325]
TBIG045705	ENSG00000166869	CHP2	calcineurin like EF-hand protein 2 [Source:HGNC Symbol;Acc:HGNC:24927]
TBIG004816	ENSG00000181450	ZNF678	zinc finger protein 678 [Source:HGNC Symbol;Acc:HGNC:28652]
TBIG024991	ENSG00000166432	ZMAT1	zinc finger matrin-type 1 [Source:HGNC Symbol;Acc:HGNC:29377]
TBIG008954	ENSG00000152056	AP1S3	adaptor related protein complex 1 subunit sigma 3 [Source:HGNC Symbol;Acc:HGNC:18971]
TBIG019047	ENSG00000153291	SLC25A27	solute carrier family 25 member 27 [Source:HGNC Symbol;Acc:HGNC:21065]
TBIG049711	ENSG00000172421	EFCAB3	EF-hand calcium binding domain 3 [Source:HGNC Symbol;Acc:HGNC:26379]
TBIG014432	ENSG00000121207	LRAT	lecithin retinol acyltransferase [Source:HGNC Symbol;Acc:HGNC:6685]
TBIG049798	ENSG00000258890	CEP95	centrosomal protein 95 [Source:HGNC Symbol;Acc:HGNC:25141]
TBIG052289	ENSG00000088340	FER1L4	fer-1 like family member 4, pseudogene [Source:HGNC Symbol;Acc:HGNC:15801]
TBIG020508	ENSG00000175003	SLC22A1	solute carrier family 22 member 1 [Source:HGNC Symbol;Acc:HGNC:10963]
TBIG012441	ENSG00000068078	FGFR3	fibroblast growth factor receptor 3 [Source:HGNC Symbol;Acc:HGNC:3690]
TBIG056977	ENSG00000099994	SUSD2	sushi domain containing 2 [Source:HGNC Symbol;Acc:HGNC:30667]
TBIG008439	ENSG00000187944	C2orf66	chromosome 2 open reading frame 66 [Source:HGNC Symbol;Acc:HGNC:33809]
TBIG013409	ENSG00000163736	PPBP	pro-platelet basic protein [Source:HGNC Symbol;Acc:HGNC:9240]
TBIG020022	ENSG00000256162	SMLR1	small leucine rich protein 1 [Source:HGNC Symbol;Acc:HGNC:44670]
TBIG010916	ENSG00000178075	GRAMD1C	GRAM domain containing 1C [Source:HGNC Symbol;Acc:HGNC:25252]
TBIG034697	ENSG00000265190	ANXA8	annexin A8 [Source:HGNC Symbol;Acc:HGNC:546]
TBIG044436	ENSG00000184206	GOLGA6L4	golgin A6 family-like 4 [Source:HGNC Symbol;Acc:HGNC:27256]
TBIG028255	ENSG00000181085	MAPK15	mitogen-activated protein kinase 15 [Source:HGNC Symbol;Acc:HGNC:24667]
TBIG046961	ENSG00000196436	NPIPB15	nuclear pore complex interacting protein family member B15 [Source:HGNC Symbol;Acc:HGNC:34409]
TBIG043189	ENSG00000215252	GOLGA8B	golgin A8 family member B [Source:HGNC Symbol;Acc:HGNC:31973]
TBIG054659	ENSG00000188505	NCCRP1	non-specific cytotoxic cell receptor protein 1 homolog (zebrafish) [Source:HGNC Symbol;Acc:HGNC:33739]
TBIG007229	ENSG00000015568	RGPD5	RANBP2-like and GRIP domain containing 5 [Source:HGNC Symbol;Acc:HGNC:32418]
TBIG020162	ENSG00000112378	PERP	PERP, TP53 apoptosis effector [Source:HGNC Symbol;Acc:HGNC:17637]
TBIG048155	ENSG00000231625	SLC47A1P2	SLC47A1 pseudogene 2 [Source:HGNC Symbol;Acc:HGNC:53866]
TBIG058501	ENSG00000142178	SIK1	salt inducible kinase 1 [Source:HGNC Symbol;Acc:HGNC:11142]
TBIG027160	ENSG00000285791	AC009879.3	novel transcript
TBIG012649	ENSG00000261490	AC005674.2	novel transcript, overlapping WDR1
TBIG033605	ENSG00000137699	TRIM29	tripartite motif containing 29 [Source:HGNC Symbol;Acc:HGNC:17274]
TBIG047135	ENSG00000140945	CDH13	cadherin 13 [Source:HGNC Symbol;Acc:HGNC:1753]
TBIG044982	ENSG00000197599	CCDC154	coiled-coil domain containing 154 [Source:HGNC Symbol;Acc:HGNC:34454]
TBIG045668	ENSG00000243716	NPIPB5	nuclear pore complex interacting protein family member B5 [Source:HGNC Symbol;Acc:HGNC:37233]
TBIG045733	ENSG00000103375	AQP8	aquaporin 8 [Source:HGNC Symbol;Acc:HGNC:642]
TBIG045819	ENSG00000196296	ATP2A1	ATPase sarcoplasmic/endoplasmic reticulum Ca2+ transporting 1 [Source:HGNC Symbol;Acc:HGNC:811]
TBIG017199	ENSG00000197083	ZNF300P1	zinc finger protein 300 pseudogene 1 [Source:HGNC Symbol;Acc:HGNC:27032]
TBIG003209	ENSG00000241794	SPRR2A	small proline rich protein 2A [Source:HGNC Symbol;Acc:HGNC:11261]
TBIG018246	ENSG00000276180	HIST1H4I	histone cluster 1 H4 family member i [Source:HGNC Symbol;Acc:HGNC:4793]
TBIG048895	ENSG00000131746	TNS4	tensin 4 [Source:HGNC Symbol;Acc:HGNC:24352]
TBIG002577	ENSG00000085465	OVGP1	oviductal glycoprotein 1 [Source:HGNC Symbol;Acc:HGNC:8524]
TBIG037353	ENSG00000186081	KRT5	keratin 5 [Source:HGNC Symbol;Acc:HGNC:6442]
TBIG000874	ENSG00000175793	SFN	stratifin [Source:HGNC Symbol;Acc:HGNC:10773]
TBIG003199	ENSG00000163207	IVL	involucrin [Source:HGNC Symbol;Acc:HGNC:6187]
TBIG003203	ENSG00000169474	SPRR1A	small proline rich protein 1A [Source:HGNC Symbol;Acc:HGNC:11259]
TBIG033993	ENSG00000178372	CALML5	calmodulin like 5 [Source:HGNC Symbol;Acc:HGNC:18180]
TBIG032145	ENSG00000197745	SCGB1D4	secretoglobin family 1D member 4 [Source:HGNC Symbol;Acc:HGNC:31748]
TBIG017712	ENSG00000161055	SCGB3A1	secretoglobin family 3A member 1 [Source:HGNC Symbol;Acc:HGNC:18384]
TBIG028199	ENSG00000126233	SLURP1	secreted LY6/PLAUR domain containing 1 [Source:HGNC Symbol;Acc:HGNC:18746]
TBIG004272	ENSG00000081277	PKP1	plakophilin 1 [Source:HGNC Symbol;Acc:HGNC:9023]
TBIG040596	ENSG00000169397	RNASE3	ribonuclease A family member 3 [Source:HGNC Symbol;Acc:HGNC:10046]
TBIG042599	ENSG00000211956	IGHV4-34	immunoglobulin heavy variable 4-34 [Source:HGNC Symbol;Acc:HGNC:5650]
TBIG044961	ENSG00000197253	TPSB2	tryptase beta 2 (gene/pseudogene) [Source:HGNC Symbol;Acc:HGNC:14120]
TBIG046535	ENSG00000102970	CCL17	C-C motif chemokine ligand 17 [Source:HGNC Symbol;Acc:HGNC:10615]
TBIG056870	ENSG00000211663	IGLV3-19	immunoglobulin lambda variable 3-19 [Source:HGNC Symbol;Acc:HGNC:5903]
TBIG056883	ENSG00000211669	IGLV3-10	immunoglobulin lambda variable 3-10 [Source:HGNC Symbol;Acc:HGNC:5897]
TBIG056826	ENSG00000211648	IGLV1-47	immunoglobulin lambda variable 1-47 [Source:HGNC Symbol;Acc:HGNC:5880]
TBIG042606	ENSG00000211959	IGHV4-39	immunoglobulin heavy variable 4-39 [Source:HGNC Symbol;Acc:HGNC:5651]
TBIG042590	ENSG00000270550	IGHV3-30	immunoglobulin heavy variable 3-30 [Source:HGNC Symbol;Acc:HGNC:5591]
